# Supplementary material for: The prognostic value and immune landscape of a cuproptosis-related lncRNA signature in head and neck squamous cell carcinoma
Source: Front Genet. 2022 Jul 22;13:942785. doi: 10.3389/fgene.2022.942785 (PMC9356288; doi:10.3389/fgene.2022.942785)
Supplement: Supplementary file 1 [file Presentation1.zip]

Archive with 5 entries (5 files):
- Figure 1.DOCX
- Figure 2.DOCX
- Figure 3.DOCX
- Table 1.DOCX
- Table 2.DOCX
